# Supplementary material for: Waterborne Polyurethane Reinforced with SiO2-Modified TiO2: Enhanced Mechanical Properties and Retained Hydrostatic Pressure Resistance
Source: Polymers (Basel). 2026 Jun 13;18(12):1492. doi: 10.3390/polym18121492 (PMC13307451; doi:10.3390/polym18121492)
Supplement: Supplementary file 1 [file polymers-18-01492-s001.zip]

Archive with 1 entries (1 files):
- polymers-4336119-supplementary.pdf
